# Supplementary material for: Machine Learning Optimization of Laser Ablation in Liquid for the Green and Low-Cost Synthesis of Clean Gold Nanoparticles
Source: J Am Chem Soc. 2026 Apr 2;148(14):15201–16. doi: 10.1021/jacs.6c02047 (PMC13088233; doi:10.1021/jacs.6c02047)
Supplement: Supplementary file 3 [file ja6c02047_si_003.xlsx]

## Sheet: Table S4. LAL Au NPs
Table S4. LAL Au NPs
Date of on-line access for price retrieval: 11/2025
Template from ref. https://advanced.onlinelibrary.wiley.com/doi/10.1002/adpr.202300290
PROCESS				Figure of the process
CAPEX					Uselife	10	years		OPEX
Direct costs					Capacity	0.002	kg/d		Commodity			consumption, kg/h or kWh	Specific consumption, kg/kg or kWh/kg	Percentage of power, %	Percentage of use, %	Effective use, %	Total consumption, kg/y or kWh/y	Unit price €/kg or €/kWh	Total price €/y	Total, €/y	% of Direct Costs
Equipment naked cost						0.00025	kg/h		Direct costs	Materials, kg/h	Water (L)	4.59466	18378.6	100	100	100	9189.32	0.0048685	44.7382	58144.8	0.000763472
Equipment	Qty	Unit price	Total price		Percentage of use	100	%				Gold target (kg)	0.00025	1	100	100	100	0.5	116200	58100		0.991496
Laser system withcontrol unit	1	9710	9710		interest ratio	4.25	%				NaCl (kg)	5.37024e-07	0.00214809	100	100	100	0.00107405	72	0.0773314		1.31969e-06
Scanning system with lens	1	1750	1750		Salvage value ratio	25	%														0
Breadboard and scanner mounts	1	1132	1132		Salvage value ratio	4652.02	€														0
PC	1	750	750																		0
Magnetic stirrer	1	150	150							Energy, kWh	Laser system with scanning system	0.5	2000	100	100	100	1000	0.4	400	452.051	0.00682613
Analytical balance	1	700	700								PC	0.065	260	100	100	100	130	0.4	52		0.000887397
Ultrasonicator	1	1030	1030								Magnetic stirrer	0.0015	6	100	100	100	3	0.4	1.2		2.04784e-05
MiliQ water filter	1	2500	2500		Daily hours, h	8					Analytical balance	0.0033	13.2	100	5	5	0.0165	0.4	0.0066		1.12631e-07
					Days per year, d	250					Ultrasonicator	0.1263	505.2	100	5	5	0.6315	0.4	0.2526		4.3107e-06
Equipment total			17722								MiliQ water filter	0.0256	102.4	100	5	5	0.128	0.4	0.0512		8.73745e-07
Commodities																					0
Item	Qty	Unit price	Total price		% maintenance	5															0
Electricity (kWh)		0.4	0		% Administrative	5						0.7217									0
Water (m3)		4.8685	0		% Logistic	5			Total Direct costs										58598.3		% of OPEX (direct costs)	0.662955
			0						Commodity			Quantity					Specific Yearly cost		Total cost, €/y
			0						Indirect costs	Operational	Personnel	0.5					54000		27000	27930.4
Total commodities			0								Maintenance	1					930.405		930.405
Total Direct costs		17722																	0
Indirect costs										Services	Administrative								930.405	1860.81
Item	Qty	Unit price	Total price								Logistic								930.405
Personnel	0	4500	0						Total Indirect costs										29791.2		% of OPEX (indirect costs)	0.337045
			0						Depreciation, €/y										1765.81
			0						EBITDA, €/y										86528.7
			0						EBIT, €/y										88294.5
Total Indirect costs		0							EBT, €/y										90155.4
Sub-total	17722								Production cost, €/kg										180311		Production cost LAL €/g	Production cost CS, €/g
Contingency	0.05	886.1							Total OPEX. €										88389.5		180.311	758.807
Total CAPEX		18608.1																			Ratio LAL/CS	Delta %
																					4.20833	23.7624
	COLORS LEGEND
	Assumptions
	Actual data - INPUT
	Calculated value
	Fixed Value

## Sheet: Table S5. CS Au NPs
Table S5. CS Au NPs
Date of on-line access for price retrieval: 11/2025
Template from ref. https://advanced.onlinelibrary.wiley.com/doi/10.1002/adpr.202300290
PROCESS				Figure of the process
CAPEX					Uselife	10	years		OPEX
Direct costs					Capacity	0.002	kg/d		Commodity			consumption, kg/h or kWh L/h or units/h	Specific consumption, kg/kg or kWh/kg or L/kg units/kg	Percentage of power, %	Percentage of use, %	Effective use, %	Total consumption, kg/y or kWh/y or L/y units/y	Unit price €/kg or €/kWh or €/L €/unit	Total price €/y	Total, €/y	% of Direct Costs
Equipment naked cost						0.00025	kg/h		Direct costs	Materials, kg/h or units/h	Water (L)	6.8001	27200.4	100	100	100	13600.2	0.0048685	66.2125	336139	0.000196598
Equipment	Qty	Unit price	Total price		Percentage of use	100	%				Tetrachloroauric acid trihydrate 99.9% (kg)	0.000506836	2.02734	100	100	100	1.01367	236000	239227		0.71031
Dialysis cell	1	2600	2600		interest ratio	4.25	%				Sodium citrate tribasic (kg)	0.00189245	7.56979	100	100	100	3.78489	68	257.373		0.000764189
			0		Salvage value ratio	25	%				Nitric acid 65% (L)	0.0229733	91.8932	100	100	100	45.9466	47.8	2196.25		0.00652108
Hot plate with temp. Control.	1	1232	1232		Salvage value ratio	2155.65	€				Hidrochloric acid 37% (L)	0.0689199	275.68	100	100	100	137.84	86	11854.2		0.0351975
Analytical balance	1	700	700								Isopropyl alcohol 99.9% (L)	0.459926	1839.7	100	100	100	919.852	80.3	73864.1		0.219317
Ultrasonicator	1	1030	1030								Dialysis filters (units)	0.0918932	367.573	100	100	100	183.786	47.2	8674.72		0.0257569
MiliQ water filter	1	2500	2500																		0
Magnetic stirrer	1	150	150																		0
					Daily hours, h	8				Energy, kWh	Magnetic stirrer	0.0015	6	100	100	100	3	0.4	1.2	652.46	3.56303e-06
Equipment total			8212		Days per year, d	250					Hot plate with temp. Control.	0.8	3200	100	100	100	1600	0.4	640		0.00190028
Commodities											Analytical balance	0.0033	13.2	100	5	5	0.33	0.4	0.132		3.91933e-07
Item	Qty	Unit price	Total price								Ultrasonicator	0.1263	505.2	100	10	10	25.26	0.4	10.104		3.00007e-05
Electricity (kWh)		0.4	0		% maintenance	5					MiliQ water filter	0.0256	102.4	100	5	5	2.56	0.4	1.024		3.04045e-06
Water (m3)		4.8685	0		% Administrative	5															0
			0		%Logistic	5			Total Direct costs										336792		% of OPEX (direct costs)	0.889606
			0						Commodity			Quantity					Specific Yearly cost		Total cost, €/y
Total commodities			0						Indirect costs	Operational	Personnel	0.75					54000		40500	40931.1
Total Direct costs		8212									Maintenance	1					431.13		431.13
Indirect costs																			0
Item	Qty	Unit price	Total price							Services	Administrative								431.13	862.26
Personnel	0	4500	0								Logistic								431.13
			0						Total Indirect costs										41793.4		% of OPEX (indirect costs)	0.110394
			0						Depreciation, €/y										818.24
			0						EBITDA, €/y										377723
Total Indirect costs		0							EBIT, €/y										378541
Sub-total	8212								EBT, €/y										379404
Contingency	0.05	410.6							Production cost, €/kg										758807
Total CAPEX		8622.6							Total OPEX										378585
																				Production cost CS, €/g
																				758.807
	COLORS LEGEND
	Assumptions
	Actual data - INPUT
	Calculated value
	Fixed Value
